# Supplementary material for: A novel insertional allele of the CG18135 gene is associated with severe mutant phenotypes in Drosophila melanogaster
Source: Front Genet. 2024 Jun 17;15:1355368. doi: 10.3389/fgene.2024.1355368 (PMC11217781; doi:10.3389/fgene.2024.1355368)
Supplement: Supplementary file 3 [file DataSheet1.CSV]

group	case	type	gene	RB	RT	Ct
CG_males	experimental	GOI	CG18135	1	1	27.322
CG_males	experimental	GOI	CG18135	1	2	27.3425
CG_males	experimental	GOI	CG18135	1	3	27.6178
CG_males	experimental	GOI	CG18135	2	1	27.4872
CG_males	experimental	GOI	CG18135	2	2	27.6104
CG_males	experimental	GOI	CG18135	2	3	27.9359
CG_males	experimental	GOI	CG18135	3	1	28.324
CG_males	experimental	GOI	CG18135	3	2	28.4576
CG_males	experimental	GOI	CG18135	3	3	28.7827
CG_males	experimental	HK	RPL32	1	1	24.3534
CG_males	experimental	HK	RPL32	1	2	24.046
CG_males	experimental	HK	RPL32	1	3	23.4898
CG_males	experimental	HK	RPL32	2	1	24.4849
CG_males	experimental	HK	RPL32	2	2	24.0544
CG_males	experimental	HK	RPL32	2	3	23.828
CG_males	experimental	HK	RPL32	3	1	25.0423
CG_males	experimental	HK	RPL32	3	2	25.1323
CG_males	experimental	HK	RPL32	3	3	24.5097
CantonS_males	control	GOI	CG18135	1	1	26.9632
CantonS_males	control	GOI	CG18135	1	2	27.2289
CantonS_males	control	GOI	CG18135	1	3	27.4857
CantonS_males	control	GOI	CG18135	2	1	26.6492
CantonS_males	control	GOI	CG18135	2	2	26.8867
CantonS_males	control	GOI	CG18135	2	3	27.1802
CantonS_males	control	GOI	CG18135	3	1	27.6416
CantonS_males	control	GOI	CG18135	3	2	27.7434
CantonS_males	control	GOI	CG18135	3	3	27.763
CantonS_males	control	HK	RPL32	1	1	22.5527
CantonS_males	control	HK	RPL32	1	2	22.4047
CantonS_males	control	HK	RPL32	1	3	22.1891
CantonS_males	control	HK	RPL32	2	1	23.1027
CantonS_males	control	HK	RPL32	2	2	23.1192
CantonS_males	control	HK	RPL32	2	3	22.9077
CantonS_males	control	HK	RPL32	3	1	23.7439
CantonS_males	control	HK	RPL32	3	2	23.4317
CantonS_males	control	HK	RPL32	3	3	23.2532
CG_females	experimental	GOI	CG18135	1	1	27.6471
CG_females	experimental	GOI	CG18135	1	2	27.5909
CG_females	experimental	GOI	CG18135	1	3	27.9622
CG_females	experimental	GOI	CG18135	2	1	26.9213
CG_females	experimental	GOI	CG18135	2	2	26.8034
CG_females	experimental	GOI	CG18135	2	3	27.3004
CG_females	experimental	GOI	CG18135	3	1	27.1832
CG_females	experimental	GOI	CG18135	3	2	27.1579
CG_females	experimental	GOI	CG18135	3	3	27.3731
CG_females	experimental	HK	RPL32	1	1	22.6234
CG_females	experimental	HK	RPL32	1	2	22.725
CG_females	experimental	HK	RPL32	1	3	22.1109
CG_females	experimental	HK	RPL32	2	1	21.4832
CG_females	experimental	HK	RPL32	2	2	21.08
CG_females	experimental	HK	RPL32	2	3	21.0955
CG_females	experimental	HK	RPL32	3	1	21.1017
CG_females	experimental	HK	RPL32	3	2	21.0558
CG_females	experimental	HK	RPL32	3	3	21.0214
CantonS_females	control	GOI	CG18135	1	1	26.3265
CantonS_females	control	GOI	CG18135	1	2	26.5292
CantonS_females	control	GOI	CG18135	1	3	26.5557
CantonS_females	control	GOI	CG18135	2	1	27.1971
CantonS_females	control	GOI	CG18135	2	2	27.67
CantonS_females	control	GOI	CG18135	2	3	27.8108
CantonS_females	control	GOI	CG18135	3	1	26.0173
CantonS_females	control	GOI	CG18135	3	2	26.0864
CantonS_females	control	GOI	CG18135	3	3	26.3465
CantonS_females	control	HK	RPL32	1	1	20.832
CantonS_females	control	HK	RPL32	1	2	20.9889
CantonS_females	control	HK	RPL32	1	3	20.7816
CantonS_females	control	HK	RPL32	2	1	22.54
CantonS_females	control	HK	RPL32	2	2	22.288
CantonS_females	control	HK	RPL32	2	3	22.0406
CantonS_females	control	HK	RPL32	3	1	20.5231
CantonS_females	control	HK	RPL32	3	2	20.3265
CantonS_females	control	HK	RPL32	3	3	19.6328
